# Supplementary material for: Development and validation of a scale for the psychological determinants of dietary management behavior in hemodialysis patients during dialysis
Source: PLoS One. 2026 Jun 11;21(6):e0351672. doi: 10.1371/journal.pone.0351672 (PMC13258003; doi:10.1371/journal.pone.0351672)
Supplement: S1 Data — (XLSX) [file pone.0351672.s001.xlsx]

## Sheet: Sheet1
T1	T2	T3	T4	T5	T6	T7	T8	T9	T10	T11	T12	T13	T14	T15	T16	T17	T18	T19	T20	T21
5	5	5	5	5	5	5	5	5	5	5	5	5	5	5	5	5	5	5	5	5
5	5	5	5	5	5	5	1	1	5	5	5	5	5	5	1	5	5	5	5	5
5	5	5	5	5	5	5	5	1	5	5	5	5	5	5	1	5	5	5	5	5
5	5	5	5	5	5	5	5	2	5	5	5	5	5	5	3	5	5	5	5	5
5	5	5	5	5	5	5	5	5	5	5	5	5	5	5	5	5	5	5	5	5
5	5	5	5	5	5	5	5	5	5	5	5	5	5	5	4	4	4	4	4	4
5	5	5	5	5	5	5	5	5	5	5	5	5	5	5	5	5	5	5	5	5
5	5	5	5	5	5	5	5	5	5	5	5	5	5	5	5	5	5	5	5	5
5	5	5	5	5	5	5	5	5	5	5	5	5	5	5	5	5	5	5	5	5
5	5	5	5	5	5	5	5	5	5	5	5	4	4	4	4	4	4	5	5	5
5	5	5	5	5	5	5	5	5	5	5	5	5	5	5	5	5	5	5	5	5
2	3	3	3	3	3	3	3	3	4	4	4	4	4	4	3	3	3	3	3	3
5	5	5	5	5	5	5	5	5	5	5	5	5	5	5	5	5	5	5	5	5
5	5	5	5	5	5	4	4	4	4	4	4	4	4	4	5	4	5	4	4	4
5	5	5	5	5	5	5	5	5	5	5	5	5	5	5	5	5	5	5	5	5
5	5	5	5	5	5	5	5	5	5	5	5	5	5	5	5	5	5	5	5	5
5	4	4	3	4	4	4	4	4	4	4	3	4	3	4	4	4	4	4	4	4
5	5	5	5	5	5	3	4	3	4	5	5	4	4	4	5	4	5	4	4	4
5	5	5	4	5	5	5	5	5	4	5	4	5	5	4	4	3	4	3	4	5
4	4	4	4	4	4	4	4	4	3	4	4	4	4	4	4	3	3	3	3	3
5	5	5	5	5	5	5	5	5	5	5	5	5	5	5	5	5	5	5	5	5
4	4	4	4	3	3	3	3	3	5	4	4	4	3	5	3	3	3	4	3	4
4	4	4	3	3	3	3	3	3	4	4	3	3	3	4	4	4	3	3	3	3
4	4	4	4	4	4	4	4	4	4	4	3	4	3	4	4	4	4	3	3	3
5	5	5	5	5	5	5	5	5	5	5	5	5	5	5	5	5	5	5	5	5
5	5	5	5	5	5	5	5	5	5	5	5	5	5	5	5	5	5	5	5	5
5	5	5	5	5	5	5	5	5	5	5	5	5	5	5	5	5	5	5	5	5
5	5	5	5	5	5	5	5	5	5	5	5	5	5	5	4	4	4	5	5	5
5	5	5	5	5	5	5	5	5	5	5	5	5	5	5	5	3	5	3	5	5
5	5	5	5	5	5	5	5	5	5	5	5	5	5	5	5	5	5	5	5	5
5	5	5	5	5	5	5	5	5	5	5	5	5	5	5	5	5	5	5	5	5
5	5	5	5	5	5	5	5	5	5	5	5	5	5	5	5	5	5	5	5	5
5	5	5	5	5	5	5	5	5	4	4	4	4	4	4	5	5	5	5	5	5
5	5	5	5	5	5	5	5	5	5	5	5	5	5	5	2	2	5	2	2	2
5	5	5	5	5	5	5	5	5	5	4	4	5	5	5	4	4	4	5	5	4
5	5	5	5	5	5	5	5	5	5	5	5	5	5	5	5	5	5	5	5	5
5	5	4	4	4	5	5	4	5	4	4	4	4	4	4	5	4	5	5	4	4
4	4	4	4	4	4	4	4	4	4	4	4	4	4	4	4	3	3	3	3	3
5	5	5	5	5	5	5	5	5	5	5	5	5	5	5	5	5	5	5	5	5
5	5	5	5	5	5	5	5	5	4	5	5	5	5	5	5	5	5	5	5	5
5	4	5	4	5	4	5	4	5	5	4	5	4	4	5	5	5	4	5	5	4
4	4	4	4	4	4	4	4	4	4	4	4	4	3	4	3	4	4	4	4	4
5	5	5	5	5	5	5	5	5	5	5	5	5	5	5	5	5	5	5	5	5
3	3	4	3	4	4	4	4	4	4	4	4	4	4	4	4	4	4	4	4	4
5	4	5	5	4	4	5	5	4	5	4	5	5	4	5	5	5	5	5	5	5
5	5	5	5	5	5	5	5	5	5	5	5	5	5	5	5	5	5	5	5	5
5	4	4	5	5	5	5	5	5	5	4	5	5	5	5	5	4	5	5	4	5
4	4	4	4	4	3	4	4	4	5	5	5	5	5	5	4	4	4	4	4	4
5	5	5	5	5	5	5	5	5	5	5	5	5	5	5	5	5	5	5	5	5
5	4	5	5	4	5	4	5	5	4	5	5	5	4	5	5	4	5	4	5	5
5	5	5	5	5	5	5	5	5	5	5	5	5	5	5	5	5	5	5	5	5
5	5	5	5	5	5	5	5	5	5	5	5	5	5	5	5	5	5	5	5	5
5	4	5	5	5	4	5	5	4	5	5	5	5	5	5	5	5	5	5	5	5
4	4	5	4	5	5	5	5	5	5	5	5	5	5	5	5	5	5	5	5	5
4	5	5	5	5	5	5	5	5	4	4	5	5	5	5	4	5	5	5	4	5
5	5	5	5	5	5	5	5	5	5	5	5	5	5	5	5	5	5	5	5	5
5	5	5	4	4	4	4	5	4	4	4	4	4	4	4	5	4	4	5	4	4
5	5	5	5	5	5	5	5	5	5	5	5	5	5	5	5	5	5	5	5	5
5	5	5	5	5	5	5	5	5	5	5	5	5	5	5	5	5	5	5	5	5
5	5	5	5	5	5	5	5	5	5	5	5	5	5	5	5	4	4	5	5	4
3	3	3	3	3	3	3	3	3	3	3	3	3	4	3	3	3	3	3	3	3
5	5	5	5	5	5	5	5	5	5	5	5	5	5	5	5	5	5	5	5	5
5	5	5	5	5	5	5	5	5	5	5	5	5	5	5	5	3	4	3	3	3
5	5	5	5	5	5	5	5	5	5	5	5	5	5	5	5	5	5	5	5	5
3	3	3	3	3	3	3	3	3	3	3	2	2	3	3	2	2	2	2	2	2
5	5	5	5	5	5	5	5	5	5	5	5	5	5	5	5	5	5	5	5	5
5	5	5	4	5	5	5	5	3	5	5	5	5	5	5	5	5	5	5	5	5
5	5	5	5	5	5	5	5	5	5	5	5	5	5	5	5	5	5	5	5	5
3	3	3	3	3	3	3	3	3	3	3	3	3	3	3	3	3	3	3	3	3
4	5	5	4	4	5	5	5	5	5	5	5	5	5	5	5	5	4	5	4	4
5	5	5	5	5	5	5	5	5	5	5	5	5	5	5	5	5	5	5	5	5
4	4	4	4	4	4	4	4	4	4	4	4	4	4	4	4	4	4	4	4	4
4	4	4	4	4	4	4	3	4	5	5	4	4	4	4	5	5	5	5	5	5
5	5	5	5	5	5	5	5	5	5	5	5	5	5	5	5	5	5	5	5	5
5	5	5	5	5	5	5	5	3	5	5	5	4	5	5	5	5	5	5	5	5
5	5	5	5	5	5	5	5	5	5	5	5	5	5	5	4	4	4	4	4	4
5	5	5	5	5	5	5	5	5	4	5	5	5	5	5	5	5	5	5	4	5
5	5	5	5	5	5	5	5	5	4	4	4	4	4	4	5	5	5	5	5	5
5	5	5	5	5	5	5	5	5	5	5	5	5	5	5	5	5	5	5	5	5
5	4	4	4	4	5	3	4	4	4	4	4	4	4	4	4	5	5	4	4	3
5	5	5	5	5	5	5	5	5	5	5	5	5	5	5	5	5	5	5	5	5
5	5	5	5	5	5	5	5	5	5	5	5	5	5	5	5	5	5	5	5	5
5	5	5	5	5	5	5	5	5	5	5	5	5	5	5	5	5	5	5	5	5
5	5	5	5	5	5	5	5	5	5	5	5	5	5	5	5	5	5	5	5	5
5	4	5	4	5	5	5	4	5	5	5	5	5	5	5	4	4	5	4	5	5
5	5	5	5	5	5	5	5	5	5	5	5	5	5	5	5	5	5	5	5	5
5	5	5	5	5	5	5	5	5	5	5	5	5	5	5	5	5	5	5	5	5
5	5	5	5	5	5	5	5	5	5	5	5	5	5	5	3	3	3	3	3	3
5	5	5	5	5	5	5	5	5	5	5	5	5	5	5	5	5	5	5	4	4
5	5	5	5	5	5	5	5	5	5	5	5	5	5	5	5	5	5	5	5	5
5	5	5	5	5	5	5	5	5	5	5	5	5	5	5	5	5	5	5	5	5
5	5	5	5	5	5	5	5	5	5	5	5	5	5	5	5	5	5	5	5	5
5	5	5	5	5	5	5	5	5	3	3	3	3	3	3	5	5	5	5	5	5
5	5	5	5	5	5	5	5	5	5	5	5	5	5	5	5	5	5	5	5	5
5	5	5	5	5	5	5	5	5	5	5	5	5	5	5	5	5	5	5	5	5
5	5	5	5	5	5	5	5	5	5	5	5	5	5	5	3	4	5	4	5	4
5	5	5	5	5	5	5	5	5	5	5	5	5	5	5	5	5	5	5	5	5
5	5	5	5	5	5	5	5	5	4	4	4	4	4	4	5	5	5	5	5	5
5	5	5	5	5	5	5	5	5	4	4	4	4	4	4	5	5	5	5	5	5
5	5	5	5	5	5	5	5	4	5	5	5	5	5	5	5	5	5	5	5	5
5	5	5	5	5	5	5	5	5	5	5	5	5	5	5	4	5	5	5	5	5
5	5	5	5	5	5	5	5	5	5	5	5	5	5	5	5	5	5	5	5	5
5	5	5	5	5	3	3	3	3	4	4	4	4	4	4	4	4	4	4	4	4
5	5	5	5	5	5	5	4	4	4	4	4	4	4	4	4	4	4	4	5	4
5	5	5	5	5	5	5	5	5	4	4	4	4	4	4	5	5	5	5	5	5
5	5	5	5	5	5	5	5	5	4	4	5	5	5	4	4	4	4	4	4	4
5	5	5	5	5	5	5	5	5	5	5	5	5	5	4	4	4	5	5	5	4
5	5	5	5	5	5	5	5	5	5	5	5	5	5	5	5	5	5	5	5	5
4	4	4	4	4	4	4	3	4	4	4	3	3	4	4	4	3	3	3	3	3
5	5	5	5	5	5	4	5	5	4	4	4	5	3	2	5	5	5	5	5	5
5	5	5	5	5	5	5	5	5	5	5	5	5	5	5	5	5	5	5	5	5
5	5	5	5	5	5	5	5	5	5	5	5	5	5	5	5	5	5	5	5	5
5	5	5	5	5	5	5	5	5	5	5	5	5	5	5	5	4	5	5	5	5
5	5	5	5	5	5	5	5	5	5	5	5	5	5	5	5	5	5	5	5	5
5	5	5	5	5	5	5	5	5	5	5	5	5	5	5	5	5	5	5	5	5
5	5	5	5	5	5	5	5	5	5	5	5	5	5	5	5	5	5	5	5	5
5	5	5	5	5	5	5	5	5	5	5	5	5	5	5	4	4	4	4	4	4
5	5	5	5	5	5	5	5	5	5	5	3	4	4	3	3	3	4	3	4	4
5	5	5	5	5	5	5	5	5	5	5	5	5	5	5	5	3	5	5	5	5
5	5	5	5	5	5	5	5	5	5	5	5	5	5	4	4	4	5	5	5	5
4	4	5	4	4	4	4	4	4	5	5	5	5	5	4	5	4	5	4	4	4
5	5	5	5	5	5	5	5	5	4	4	4	4	4	4	5	5	5	5	5	5
5	5	5	5	5	5	5	5	5	5	5	5	5	5	5	3	3	5	5	5	5
5	5	5	5	5	4	5	5	5	5	5	4	4	4	3	3	4	5	4	5	5
5	5	5	5	5	5	5	5	5	5	5	5	5	5	5	5	5	5	5	5	5
5	5	5	5	4	5	4	5	5	4	5	5	5	5	4	4	4	5	4	5	4
5	5	5	5	5	5	5	5	5	5	5	5	5	5	5	5	5	5	5	5	5
5	5	5	5	5	5	5	5	5	5	5	5	5	5	4	5	5	5	5	5	5
5	5	5	5	5	5	5	5	5	5	5	5	5	5	5	5	5	5	5	5	5
5	5	5	5	5	5	5	5	5	5	5	5	5	5	4	4	5	5	5	5	5
4	4	4	4	4	4	4	4	4	4	4	4	4	4	4	3	3	4	3	4	4
5	3	3	5	3	4	4	4	4	3	3	4	3	4	4	4	3	4	3	4	3
3	3	2	3	3	3	2	3	2	3	3	2	3	2	2	2	2	2	2	2	2
3	3	3	3	3	4	2	3	2	3	4	4	4	3	3	3	4	3	3	3	4
5	5	5	5	5	5	5	5	5	5	5	5	5	5	5	5	5	5	5	5	5
5	4	5	4	5	4	5	4	4	5	4	4	4	4	4	4	4	5	4	5	4
5	5	5	5	5	5	5	5	5	5	5	5	5	5	5	5	5	5	5	5	5
5	5	5	5	5	5	5	5	5	5	5	5	5	5	5	5	4	5	5	5	5
5	5	5	5	5	5	5	4	5	5	5	5	5	5	4	5	5	5	4	5	5
5	5	5	5	5	5	5	5	5	4	4	4	4	4	4	5	5	5	5	5	5
5	5	5	5	5	5	5	5	5	5	5	5	5	5	5	5	5	5	5	5	5
5	5	5	5	5	5	5	5	5	5	5	5	5	5	3	3	5	5	5	5	5
5	5	5	5	5	5	5	5	5	5	5	5	5	5	5	5	5	5	5	5	5
5	4	4	5	5	5	4	4	5	5	5	5	5	5	3	3	3	5	4	5	5
5	5	5	5	5	5	5	5	5	5	5	5	5	5	5	5	5	5	5	5	5
5	5	5	5	5	5	5	5	5	5	5	5	5	5	5	5	5	5	5	5	5
5	5	5	5	5	5	5	5	5	5	5	5	5	5	3	3	5	5	5	5	5
5	5	5	5	5	5	5	5	5	5	5	5	5	5	5	5	5	5	5	5	5
5	5	5	5	5	5	5	5	5	5	5	5	5	5	4	3	3	5	5	5	5
5	5	5	4	4	4	4	4	5	4	4	4	3	5	4	4	4	4	4	3	5
5	5	5	5	5	5	5	5	5	5	5	5	5	5	5	5	5	5	5	5	5
5	5	5	5	5	5	5	5	5	5	5	5	5	5	5	5	5	5	5	5	5
5	4	5	5	5	5	4	5	5	4	5	4	5	4	4	4	5	5	5	5	5
5	4	5	4	4	4	5	5	5	4	4	4	4	5	4	4	4	4	4	5	4
4	3	4	4	4	4	3	4	4	3	4	3	4	4	4	3	4	4	4	4	3
5	5	5	5	5	5	5	4	4	5	4	4	5	4	5	4	3	4	4	4	4
5	5	5	5	4	5	5	5	5	5	4	4	4	3	4	4	4	5	4	4	4
5	5	5	4	4	4	4	4	4	4	5	4	3	3	4	4	3	4	3	3	3
5	5	5	5	5	5	5	5	5	5	5	5	5	5	5	5	5	5	5	5	5
5	5	5	5	5	5	5	5	5	5	5	5	5	5	5	5	5	5	5	5	5
5	5	5	5	5	5	5	5	5	5	5	5	5	5	5	5	5	5	5	5	5
5	5	5	5	5	5	5	5	5	5	5	5	5	5	5	5	5	5	5	5	5
4	4	4	4	4	4	4	4	4	4	4	4	4	4	4	4	4	4	4	4	4
5	5	5	5	5	5	5	5	5	5	5	5	5	5	4	4	4	4	4	4	4
5	5	5	5	5	4	4	4	4	4	5	5	5	4	4	4	4	5	5	5	4
5	5	5	5	5	5	5	5	5	5	5	5	5	5	5	5	5	5	5	5	5
5	5	4	4	4	4	5	3	5	5	5	5	4	5	5	5	5	5	3	5	5
5	5	5	5	4	5	5	5	5	5	5	5	5	5	5	5	5	5	5	5	5
5	5	5	5	5	5	4	4	5	5	5	5	5	5	4	4	4	4	4	5	5
5	5	5	5	5	5	5	5	5	5	5	5	5	5	5	5	5	5	5	5	5
5	5	5	5	5	5	5	5	5	5	5	5	5	5	5	5	5	5	5	5	5
5	5	5	5	5	5	5	5	5	5	5	5	5	5	5	4	4	4	4	4	4
5	5	5	5	5	5	5	5	5	4	4	4	4	4	4	5	5	5	5	5	5
5	5	5	5	5	5	5	5	5	5	5	5	5	5	5	5	5	5	5	5	5
5	5	5	5	5	5	5	5	5	5	5	5	5	5	4	5	5	5	5	5	5
4	4	4	4	4	4	4	4	4	4	4	4	4	4	4	4	4	4	4	4	4
4	4	4	3	4	3	3	4	3	3	3	3	4	2	3	3	2	3	2	3	2
5	5	5	5	5	5	5	5	5	5	5	5	5	5	5	5	5	5	5	5	5
5	5	5	5	5	5	4	5	5	4	5	4	4	5	4	5	4	4	4	4	5
5	5	5	5	5	4	5	5	5	5	5	5	5	5	4	5	5	5	5	5	5
4	4	3	4	3	4	3	4	3	4	4	4	4	4	4	3	4	5	4	3	4
5	5	5	5	5	5	5	5	5	5	5	5	5	5	5	5	3	5	3	3	3
5	5	5	5	5	5	5	5	5	5	5	5	5	5	5	5	5	5	5	5	5
5	5	5	3	3	3	3	3	1	3	3	5	3	3	5	5	5	5	5	5	5
5	5	5	5	5	5	5	5	5	5	5	5	5	5	3	4	5	5	5	5	5
5	5	5	5	5	5	5	5	5	5	5	5	5	5	5	5	5	5	5	5	5
5	5	5	5	5	5	5	5	5	5	5	5	5	5	5	5	5	5	5	5	5
5	5	5	5	5	5	5	5	4	5	5	5	5	5	5	4	5	5	5	5	5
5	5	5	5	5	5	5	5	5	5	5	5	5	5	5	5	5	5	5	5	5
5	5	5	5	5	5	5	5	5	5	5	5	5	5	5	5	5	5	5	5	5
4	4	4	4	4	4	4	4	4	4	4	4	4	4	4	4	4	4	4	4	4
5	5	5	5	5	4	4	4	4	5	5	4	4	4	4	4	4	4	4	4	4
5	5	5	5	5	5	5	5	5	5	5	5	5	5	5	5	5	5	5	5	5
5	5	5	5	4	5	5	5	5	5	5	5	5	5	5	5	5	5	5	5	5
5	5	5	5	5	5	5	5	5	5	5	5	5	5	5	5	5	5	5	5	5
5	5	5	5	5	5	5	5	5	4	4	4	4	4	4	5	5	5	5	5	5
5	5	5	5	5	5	5	5	5	5	5	5	5	5	5	5	5	5	5	5	5
4	4	4	4	4	4	4	4	4	4	4	4	4	4	4	4	4	4	4	4	4
5	5	5	5	5	5	5	5	5	5	5	5	5	5	5	5	5	5	5	5	5
5	5	5	5	5	5	4	5	5	5	5	5	5	5	4	4	4	5	4	4	4
5	4	5	5	4	4	5	4	5	4	4	4	5	4	4	5	4	5	5	5	5
5	5	4	4	5	5	4	4	3	5	4	5	4	5	4	4	4	4	4	4	5
4	4	5	4	5	4	5	5	5	5	5	5	5	5	4	4	4	5	5	4	4
5	5	5	5	5	5	5	5	5	5	5	5	5	5	5	5	5	5	5	5	5
5	5	5	5	5	5	5	5	5	5	5	5	5	5	5	5	5	5	5	5	5
5	5	5	5	5	5	5	5	5	5	5	5	5	5	5	5	4	5	4	5	5
5	5	5	5	5	5	5	5	5	5	5	5	5	5	5	5	5	5	5	5	5
5	5	5	4	4	4	4	5	4	4	5	4	4	4	4	4	4	5	4	5	4
5	5	5	5	5	5	5	5	5	5	5	5	5	5	5	4	5	5	5	5	5
5	5	5	5	4	5	4	5	5	4	5	5	5	5	5	5	5	5	5	5	5
4	5	5	5	5	5	5	1	1	5	5	5	5	5	5	4	5	5	4	5	4
5	5	4	5	4	5	5	5	5	4	5	5	5	5	4	4	5	5	5	5	5
5	4	5	5	5	5	4	5	2	4	5	5	5	4	4	1	4	5	5	4	4
5	5	5	5	5	5	4	5	5	4	5	5	4	5	5	5	5	5	5	4	4
5	4	5	5	5	5	5	5	5	5	5	4	5	5	5	5	5	5	5	4	5
5	5	5	5	4	5	4	5	5	5	5	5	5	5	5	5	5	5	4	4	5
5	4	5	5	5	5	4	5	5	5	5	4	5	4	5	5	5	5	5	4	5
5	5	5	5	5	5	4	5	5	5	5	4	4	5	5	5	5	5	5	5	5
5	5	5	5	4	5	4	5	5	5	4	4	4	4	4	4	4	4	5	5	4
5	5	5	5	5	5	4	5	5	5	5	4	5	5	5	5	5	5	5	5	5
2	3	3	3	3	3	3	3	3	3	3	3	3	3	3	3	3	3	3	3	3
5	5	5	5	5	4	5	5	5	5	5	5	5	5	5	5	5	5	5	5	5
4	5	5	4	5	5	4	4	4	4	4	4	4	4	4	5	4	5	4	4	4
5	5	4	5	5	5	5	5	5	5	5	5	5	5	5	5	5	5	5	5	5
5	5	5	5	5	5	5	5	5	5	5	5	5	5	5	5	5	5	5	5	5
5	4	4	3	4	4	4	4	4	4	4	3	4	3	4	3	4	4	4	4	4
5	5	5	5	5	5	3	4	3	4	5	5	4	4	3	5	4	5	4	4	4
5	5	5	4	5	5	5	5	5	4	5	4	5	5	3	4	3	4	3	4	5
4	4	4	4	4	4	4	4	4	3	4	4	4	4	4	4	4	3	3	3	3
5	5	5	5	5	5	5	5	5	5	5	5	5	5	5	5	5	5	5	5	5
4	4	4	4	3	3	3	3	3	5	4	4	4	3	5	4	3	3	4	3	4
4	4	4	3	3	3	3	3	3	4	4	3	3	3	4	4	4	3	3	3	3
4	4	4	4	4	4	4	4	4	4	3	3	4	3	4	4	4	4	3	3	3
5	5	5	5	5	5	5	5	4	5	5	5	5	5	5	5	5	5	5	5	5
4	5	5	5	5	5	5	5	5	5	5	5	5	5	5	5	5	5	5	5	4
5	5	4	5	5	5	5	5	4	5	5	4	5	5	5	5	5	5	5	5	4
5	5	5	5	5	5	5	5	4	5	5	5	5	4	5	4	4	5	5	5	5
5	5	5	5	5	5	5	5	5	5	5	4	4	5	5	5	3	5	3	5	5
5	5	5	5	5	4	5	5	5	5	5	5	5	5	5	5	5	5	4	5	5
5	4	5	4	4	5	5	5	5	5	5	5	5	5	5	5	5	5	5	4	5
5	5	5	5	5	5	5	5	5	5	5	4	5	5	5	5	5	5	5	5	4
5	4	5	5	4	5	4	5	4	5	5	4	5	5	5	5	5	5	5	5	5
4	5	5	5	5	5	4	5	5	4	5	4	5	5	5	4	4	5	1	4	4
5	5	5	5	4	5	5	5	4	5	4	4	5	5	5	4	4	4	5	5	4
5	5	4	5	4	5	4	5	4	5	5	5	5	5	5	5	5	5	5	5	5
5	5	4	4	4	5	5	4	4	5	4	4	4	5	5	5	4	5	5	4	4
4	4	4	4	4	4	4	4	4	4	4	4	4	4	4	4	3	3	3	3	3
5	5	5	5	5	5	5	5	5	5	5	5	5	5	5	5	5	5	5	5	5
5	5	5	5	5	5	5	5	5	4	5	5	5	5	5	5	5	5	5	5	5
5	4	5	4	5	4	5	4	5	5	4	5	4	4	5	5	5	4	5	5	4
4	4	4	4	4	4	4	4	4	4	4	4	4	3	3	3	4	4	4	4	4
5	5	5	5	5	5	5	5	5	5	5	5	5	5	5	5	5	5	5	5	5
3	3	4	3	4	4	4	4	4	4	4	4	4	4	4	4	4	4	4	4	4
5	4	5	5	4	4	5	5	4	5	4	5	5	4	5	5	5	5	5	5	5
5	5	5	5	5	5	5	5	5	5	5	5	5	5	5	5	5	5	5	5	5
5	4	4	5	5	5	5	5	5	5	4	5	5	5	4	5	4	5	5	4	5
4	4	4	4	4	3	4	4	4	5	5	5	5	5	5	4	4	4	4	4	4
4	5	5	5	5	4	5	5	5	5	5	5	5	5	4	5	5	5	5	5	5
5	4	5	4	4	5	4	5	5	4	5	5	5	4	5	5	4	5	4	5	5
5	5	4	5	5	5	5	5	5	5	5	5	5	5	5	5	5	5	5	5	5
5	5	5	5	5	5	5	5	5	5	5	5	5	4	5	5	5	5	4	5	5
5	4	5	5	5	4	4	5	4	5	4	4	5	5	5	5	4	5	5	4	5
4	4	5	4	5	5	4	5	5	5	4	4	5	5	5	5	5	5	5	5	4
4	5	5	5	5	5	4	5	5	4	4	4	4	5	5	4	5	5	5	4	5
5	5	5	5	5	5	5	5	5	5	5	5	5	5	5	5	5	5	5	5	4
5	5	5	4	4	4	4	5	4	4	4	4	4	4	4	5	4	4	5	4	4
4	5	5	5	5	5	4	5	5	5	5	5	5	5	5	5	5	5	5	5	5
5	5	5	5	5	4	4	5	5	4	5	5	5	5	5	5	5	5	5	5	5
5	5	4	4	5	5	4	5	5	4	5	5	5	5	5	5	3	4	5	5	4
3	3	3	3	3	3	3	3	3	3	3	3	3	4	3	3	3	3	3	3	3
5	5	5	5	4	5	5	5	5	5	5	5	5	5	5	5	5	5	5	5	5
5	5	5	5	5	5	5	5	5	5	5	5	5	5	5	5	3	4	3	3	3
5	5	5	5	5	5	5	5	5	5	5	5	5	5	5	5	5	5	5	5	5
3	3	3	3	3	3	3	3	3	3	3	2	2	3	3	2	2	2	2	2	2
5	4	5	5	5	5	5	5	5	5	5	5	5	5	4	5	5	5	5	5	5
5	5	5	4	5	5	5	5	3	5	5	5	5	5	5	1	5	5	5	5	5
5	5	5	5	5	5	5	5	5	5	5	5	5	5	4	5	5	5	5	5	5
3	3	3	3	3	3	3	3	3	3	3	3	3	3	3	3	3	3	3	3	3
4	5	5	4	4	5	5	5	5	5	5	5	5	5	5	5	5	4	5	4	4
5	5	5	5	5	5	5	5	5	5	5	5	5	5	5	5	5	5	5	5	5
4	4	4	4	4	4	4	4	4	4	4	4	4	4	4	4	4	4	4	4	4
4	4	4	4	4	4	4	3	4	5	4	4	4	4	4	4	5	5	4	5	5
5	5	5	5	5	5	5	5	5	5	5	5	5	5	5	5	5	5	5	4	5
5	4	5	5	4	5	5	5	3	5	5	4	4	5	5	5	4	4	5	5	4
4	5	5	5	5	5	5	5	5	5	5	5	5	5	5	5	5	5	5	5	5
5	5	5	5	4	5	5	5	5	4	5	4	5	4	5	5	3	5	5	4	5
5	5	4	5	5	4	5	5	5	5	5	5	4	5	5	5	5	5	5	5	5
5	5	5	4	5	5	5	5	5	5	5	5	5	5	5	5	5	5	5	5	5
5	4	4	4	4	5	3	4	4	5	5	4	4	4	4	4	5	5	4	4	3
5	5	5	5	5	5	5	5	5	5	5	5	5	5	5	5	5	5	5	5	5
5	4	5	5	5	5	5	5	4	5	5	5	5	5	5	5	5	5	5	4	5
5	5	5	5	5	5	4	5	4	5	5	5	5	5	5	5	5	5	5	4	5
5	5	5	5	5	5	5	5	5	4	5	5	5	5	5	5	5	5	5	4	5
5	4	5	4	5	5	4	4	5	4	5	5	5	5	4	4	4	5	4	5	5
5	5	5	5	5	5	4	5	5	5	5	4	5	5	5	5	5	5	5	5	5
5	5	5	5	5	5	5	5	5	5	5	5	5	5	5	4	4	4	4	4	4
5	5	5	5	5	5	4	5	5	5	5	4	5	5	5	3	3	3	3	3	4
5	5	5	5	5	5	5	5	5	5	5	5	5	5	5	5	5	5	5	4	4
5	5	5	5	5	5	5	5	5	5	5	4	5	5	5	5	5	5	4	5	5
5	5	5	5	5	5	5	5	5	5	5	5	5	4	5	5	5	5	5	4	5
5	5	5	5	5	5	5	5	5	5	5	4	4	5	5	5	5	5	5	5	4
5	5	5	5	5	5	5	5	5	5	5	5	5	5	5	5	5	5	5	5	5
5	5	5	5	5	4	4	5	5	5	5	5	5	5	5	5	5	5	5	5	5
4	5	5	5	5	5	5	5	4	5	5	5	5	5	5	5	5	5	5	5	5
4	5	4	4	5	5	4	5	4	5	5	5	5	5	5	3	4	5	4	5	4
5	5	4	5	5	4	5	5	4	5	5	5	5	5	5	5	5	5	5	5	5
5	5	5	4	5	5	4	5	5	4	5	5	5	5	5	5	5	5	5	5	5
5	4	5	5	5	5	5	5	4	4	5	5	5	5	4	5	5	5	4	5	5
5	5	5	5	5	5	4	5	4	4	5	5	5	5	5	5	5	5	5	4	5
5	5	5	5	5	5	4	5	5	4	5	5	5	5	4	4	5	5	5	5	4
5	5	5	5	5	5	5	5	5	5	5	5	5	5	5	5	5	5	5	5	5
5	4	5	5	5	3	3	3	3	4	4	4	4	4	4	4	4	4	4	4	4
4	5	5	5	5	5	5	4	4	5	4	4	4	4	4	4	4	4	4	5	4
4	5	4	5	5	4	5	5	5	5	5	5	5	5	5	5	5	5	5	5	5
5	5	4	4	5	5	4	5	5	4	4	5	5	5	4	4	4	4	4	4	4
5	5	5	5	5	5	4	5	5	5	5	5	5	5	4	4	4	5	5	5	4
5	5	5	5	5	5	5	5	5	5	5	5	5	5	5	5	5	5	5	5	5
4	4	4	4	4	4	4	3	4	4	4	3	3	4	4	4	3	3	3	3	3
5	5	5	5	5	5	4	5	5	4	4	4	5	3	4	5	5	5	5	5	5
5	5	5	5	5	5	5	5	5	5	5	5	5	5	5	5	5	5	5	4	5
5	5	5	5	5	5	5	5	5	5	5	5	5	5	5	5	5	5	5	4	5
5	5	5	5	5	5	5	5	5	5	5	5	5	5	5	5	4	5	5	5	5
5	5	5	5	5	5	5	5	5	5	5	4	5	5	5	5	5	5	5	5	4
5	4	5	5	5	5	4	5	5	5	5	4	5	5	5	5	5	5	5	5	5
5	5	5	5	5	5	5	5	5	4	5	4	5	5	5	5	5	5	5	5	5
5	5	5	5	5	4	4	5	5	5	5	5	5	5	5	4	4	4	4	4	4
5	5	5	4	5	5	5	5	4	5	5	3	4	4	3	3	3	4	3	4	4
5	5	5	5	5	5	4	5	4	5	5	5	5	5	5	5	3	5	5	5	5
5	5	5	5	5	5	5	5	5	5	5	5	5	5	4	4	4	5	5	5	5
4	4	5	4	4	4	4	4	4	5	5	5	5	5	4	5	4	5	4	4	4
5	5	5	5	5	5	5	5	5	4	5	5	5	5	5	5	5	5	5	5	5
5	5	5	5	5	5	5	5	5	5	5	5	5	5	5	3	3	5	5	5	5
5	5	5	5	5	4	5	5	5	5	5	4	4	4	3	3	4	5	4	5	5
5	5	5	5	5	5	5	5	5	5	5	5	5	5	5	5	5	5	5	5	5
5	4	5	5	4	5	4	5	5	4	5	5	5	5	4	4	4	5	4	5	4
5	5	5	5	5	4	5	5	5	5	5	5	5	5	5	5	5	5	4	5	5
5	4	5	5	5	5	4	5	5	5	5	5	5	5	4	5	5	5	5	4	5
5	5	5	4	5	5	5	5	5	5	5	5	5	5	5	5	5	5	5	5	4
5	5	5	5	5	5	5	5	5	5	5	5	5	5	4	4	5	5	5	5	5
4	4	4	4	4	4	4	4	4	4	4	4	4	4	4	3	3	4	3	4	4
5	3	3	5	3	4	4	5	4	3	4	4	3	4	4	4	3	4	3	4	3
3	3	2	3	3	3	2	3	2	3	3	2	3	2	2	2	2	2	2	3	4
3	3	3	3	3	4	2	3	2	3	2	4	4	3	3	3	4	3	3	3	4
5	5	5	5	5	5	5	5	5	5	5	5	5	5	5	5	5	5	5	5	5
5	4	5	4	5	4	5	4	4	5	4	4	4	4	4	4	4	5	4	5	4
5	5	5	5	5	5	5	5	5	5	5	5	5	5	5	5	5	5	5	5	5
5	5	5	5	5	5	5	5	5	5	5	5	5	5	5	5	4	5	5	5	5
4	5	5	5	5	5	5	4	5	5	5	5	5	5	4	5	5	5	4	4	5
5	5	4	5	5	5	5	5	5	5	5	5	5	5	5	5	5	5	5	5	5
5	5	5	5	5	5	5	5	5	5	5	5	5	5	5	4	4	4	4	4	4
5	5	4	5	5	5	5	5	5	5	5	5	5	5	5	3	5	5	5	4	5
4	5	5	5	5	5	5	5	5	5	5	5	5	5	5	5	5	5	5	4	5
5	4	4	5	5	5	4	4	5	5	5	5	5	5	5	3	3	5	4	5	5
5	5	5	5	5	5	5	5	5	5	5	5	5	5	5	5	5	5	5	4	5
5	5	5	5	5	5	5	5	5	4	5	5	5	5	5	5	5	5	4	5	5
5	4	5	5	5	5	4	5	5	5	5	5	5	5	3	4	4	4	4	4	4
5	4	5	5	5	5	5	4	5	5	5	5	5	5	5	5	5	5	5	5	5
5	5	5	5	5	5	5	5	5	5	5	5	5	5	4	3	3	5	5	5	4
5	5	5	4	4	4	4	4	5	4	4	4	3	5	4	4	4	4	4	3	5
5	5	5	5	5	4	5	5	5	5	5	5	5	5	5	5	5	5	5	5	5
5	5	5	5	5	5	5	5	5	5	5	5	5	5	5	5	5	5	5	5	5
5	4	5	4	5	5	4	5	5	4	5	4	5	4	4	4	5	5	5	5	5
5	4	5	4	4	4	5	5	5	4	4	4	4	5	4	4	4	4	4	5	4
4	3	4	4	4	4	3	4	4	3	4	3	4	4	4	3	4	4	4	4	3
5	5	5	5	5	5	5	4	4	5	4	4	5	4	5	4	3	4	4	4	4
5	5	5	5	4	5	5	5	5	5	4	4	4	3	4	4	4	5	4	4	4
5	5	5	4	4	4	4	4	4	4	5	4	3	3	4	4	3	4	3	3	3
5	5	5	5	5	5	5	5	5	5	5	5	5	5	5	5	5	5	5	5	5
5	4	5	5	5	5	5	5	5	5	5	5	5	5	5	5	5	5	5	5	5
5	5	5	5	5	5	5	5	5	5	5	5	5	5	5	5	5	5	5	5	5
5	5	5	5	5	5	5	5	5	5	5	5	5	5	5	5	5	5	5	5	5
4	4	4	4	4	4	4	4	4	4	4	4	4	4	4	4	3	4	4	4	4
5	5	5	5	5	5	5	5	5	5	5	5	5	5	4	4	4	4	4	4	4
5	5	5	5	5	4	4	4	4	4	5	5	5	4	4	4	4	5	5	5	4
5	5	5	5	5	5	5	5	5	5	5	5	5	5	5	5	1	5	5	5	5
5	5	4	4	4	4	4	3	5	5	5	4	4	5	4	5	5	5	3	5	5
5	5	5	5	4	5	5	5	5	5	5	5	5	5	5	5	5	5	5	5	5
5	5	5	5	5	5	4	4	5	4	5	4	5	5	4	4	4	4	4	5	5
5	5	5	5	4	5	5	5	5	5	5	4	5	5	5	5	5	5	5	5	5
5	5	5	5	5	5	5	5	5	5	5	5	5	5	4	5	5	5	4	5	5
5	5	5	5	5	5	5	4	5	5	5	4	5	5	4	5	5	5	5	4	5
5	5	5	5	4	5	5	5	5	4	5	5	5	4	5	5	5	5	5	4	5
5	5	5	5	5	5	5	4	5	5	5	5	5	5	5	4	5	5	5	5	4
5	5	5	5	5	5	5	5	5	5	5	5	5	5	4	4	4	4	4	4	4
4	4	4	4	4	4	4	4	4	4	4	4	4	4	4	4	4	4	4	4	4
4	4	4	3	4	3	3	4	3	3	3	3	4	2	3	1	2	3	2	3	4
5	5	5	5	5	5	5	5	5	5	5	5	5	5	5	5	5	5	5	5	5
5	5	5	5	5	5	4	5	5	4	5	4	4	5	4	5	4	4	4	4	5
5	5	5	5	5	4	5	5	5	5	5	5	5	5	4	5	5	5	5	5	5
4	4	3	4	3	4	3	4	3	3	4	4	3	4	3	3	4	5	4	3	4
5	5	5	5	5	5	5	5	5	5	5	5	5	5	5	5	3	5	3	3	3
5	5	5	5	5	5	5	5	5	5	5	5	5	5	5	5	5	5	5	5	5
5	5	5	3	3	3	3	3	1	3	3	5	3	3	5	5	5	5	5	5	5
5	5	5	5	5	5	5	5	5	5	5	4	5	5	4	4	5	5	5	5	5
5	5	5	5	5	5	5	5	5	5	5	4	5	5	5	5	5	5	5	5	5
5	5	5	5	4	5	5	5	5	5	5	4	5	5	5	5	5	5	5	4	5
5	5	5	5	5	4	5	5	4	4	5	5	5	5	5	4	5	5	5	4	5
5	5	5	5	5	5	5	5	5	5	5	5	5	5	5	4	4	4	4	4	4
5	5	5	4	5	5	5	5	5	5	5	5	5	5	5	5	5	5	5	5	5
4	4	4	4	4	4	4	4	4	4	4	4	4	4	4	4	4	4	4	4	4
5	5	5	5	5	4	4	4	4	5	4	4	4	4	4	4	4	4	4	4	4
5	5	5	5	5	5	5	5	5	5	5	5	5	5	5	5	5	5	5	5	5
5	5	5	5	4	5	4	4	5	5	5	5	5	5	4	5	5	5	5	5	5
5	5	5	5	5	5	5	4	5	5	5	5	5	5	4	5	5	5	5	5	5
5	5	5	5	5	5	4	5	5	5	5	5	5	5	5	5	5	5	5	5	5
5	5	5	5	5	5	4	5	5	5	5	5	5	5	5	5	5	5	5	5	5
4	4	4	4	4	4	4	4	4	4	4	4	4	4	4	4	4	4	4	4	4
5	5	5	5	5	5	5	5	5	5	5	5	5	5	5	5	5	5	5	5	5
5	5	5	5	5	5	4	5	5	5	5	5	5	5	4	4	4	5	4	4	4
5	4	5	5	4	4	5	4	5	4	3	4	5	4	4	5	4	5	5	5	5
5	5	4	4	5	5	4	4	3	5	4	5	4	5	4	4	4	4	4	4	5
4	4	5	4	5	4	5	5	5	5	5	5	5	5	4	4	4	5	5	4	4
5	5	5	5	4	5	5	5	5	4	5	5	5	5	5	5	5	5	5	5	5
5	5	5	5	4	5	5	5	5	5	5	4	5	5	5	5	5	5	5	5	5
5	5	5	5	4	5	5	5	5	4	5	4	5	5	5	5	4	5	4	5	5
5	5	5	5	5	5	5	5	5	5	5	5	5	5	5	5	5	5	5	4	4
5	5	5	4	4	4	4	5	4	4	5	4	4	4	4	4	4	5	4	5	4
5	5	5	5	5	5	5	5	5	5	5	4	5	5	5	4	5	5	5	5	5
